# Supplementary material for: Design and Fabrication of a Tunable Optofluidic Microlens Driven by an Encircled Thermo-Pneumatic Actuator
Source: Micromachines (Basel). 2022 Jul 28;13(8):1189. doi: 10.3390/mi13081189 (PMC9415834; doi:10.3390/mi13081189)
Supplement: Supplementary file 1 [file micromachines-13-01189-s001.zip]

Archive with 1 entries (1 files):
- micromachines-1717135-supplementary-Video S1.mp4
